# Supplementary material for: Novel therapeutic targets, including IGFBP3, of umbilical cord mesenchymal stem-cell-conditioned medium in intrauterine adhesion
Source: Biol Open. 2024 Feb 12;13(2):bio060141. doi: 10.1242/bio.060141 (PMC10886714; doi:10.1242/bio.060141)
Supplement: Table S2. Western blot quantification [file biolopen-13-060141-TableS2.xlsx]

## Sheet: Sheet1
	Fig 4D		si-NC	si-IGFBP3			si-NC	si-IGFBP3
		IGFBP3	143514	37132		CTGF	88734	52901
			153618	40214			90512	52136
			148936	36521			91245	49663
		β-actin	209014	206358		β-actin	322066	302040
			207961	218836			312562	312472
			214725	213568			312058	301145
			si-NC	si-IGFBP3			si-NC	si-IGFBP3
		IGFBP3 relative expression	0.686624	0.17994		CTGF relative expression	0.275515	0.175146
			0.738687	0.183763			0.289581	0.16685
			0.693613	0.171004			0.292398	0.164914
			si-NC	si-IGFBP3			si-NC	si-IGFBP3
		Collagen-Ⅰ	308950	100223		α-SMA	40093	18749
			312561	101248			41256	18250
			304528	113752			39842	17639
		β-actin	399712	339428		β-actin	234542	244044
			365842	332467			242158	243125
			387562	342561			235614	238672
			si-NC	si-IGFBP3			si-NC	si-IGFBP3
		Collagen I relative expression	0.772932	0.29527		α-SMA relative expression	0.170942	0.0768263
			0.854361	0.304535			0.170368	0.0750643
			0.785753	0.332063			0.169099	0.0739048
	Fig 5E		NC-OV+0%CM	IGFBP3-OV+0%CM	NC-OV+75%CM	IGFBP3-OV+75%CM			NC-OV+0%CM	IGFBP3-OV+0%CM	NC-OV+75%CM	IGFBP3-OV+75%CM
				IGFBP3-OV	NC-OV+CM	IGFBP3-OV+CM				IGFBP3-OV	NC-OV+CM	IGFBP3-OV+CM
		IGFBP3	109469	252953	37458	65346		CTCF	105121	248062	98007	135237
			83857	202045	34847	60061			136046	266886	112516	139423
			97348	252808	45846	69251			139258	292386	102223	146396
		β-actin	302949	289329	302898	313640		β-actin	346173	337229	344380	388282
			308509	311104	328791	340351			428558	370905	396401	417371
			326254	328805	347556	356574			382148	355867	398446	423071
			NC-OV+0%CM	IGFBP3-OV+0%CM	NC-OV+75%CM	IGFBP3-OV+75%CM			NC-OV+0%CM	IGFBP3-OV+0%CM	NC-OV+75%CM	IGFBP3-OV+75%CM
				IGFBP3-OV	NC-OV+CM	IGFBP3-OV+CM				IGFBP3-OV	NC-OV+CM	IGFBP3-OV+CM
		IGFBP3 relative expression	0.361345	0.874275	0.123665	0.208347		CTCF relative expression	0.303666	0.735589	0.28459	0.348296
			0.271814	0.649445	0.105985	0.176468			0.317451	0.719554	0.283844	0.334051
			0.298381	0.768869	0.13191	0.194212			0.364409	0.821616	0.256554	0.346032
			NC-OV+0%CM	IGFBP3-OV+0%CM	NC-OV+75%CM	IGFBP3-OV+75%CM			NC-OV+0%CM	IGFBP3-OV+0%CM	NC-OV+75%CM	IGFBP3-OV+75%CM
				IGFBP3-OV	NC-OV+CM	IGFBP3-OV+CM				IGFBP3-OV	NC-OV+CM	IGFBP3-OV+CM
		Collagen I	318113	377110	126094	236869		α-SMA	101808	266042	43149	165963
			325272	402261	103426	222238			88358	259789	38695	168574
			347686	432151	130096	238757			104549	270809	38284	188428
		β-actin	550033	392924	372999	399393		β-actin	370004	403927	400599	470762
			509715	368836	340979	362774			421019	421250	436576	494235
			504447	397166	352601	394049			412218	468899	412062	497556
			NC-OV+0%CM	IGFBP3-OV+0%CM	NC-OV+75%CM	IGFBP3-OV+75%CM			NC-OV+0%CM	IGFBP3-OV+0%CM	NC-OV+75%CM	IGFBP3-OV+75%CM
				IGFBP3-OV	NC-OV+CM	IGFBP3-OV+CM				IGFBP3-OV	NC-OV+CM	IGFBP3-OV+CM
		Collagen-I relative expression	0.578353	0.959753	0.338055	0.593072		α-SMA relative expression	0.275154	0.658639	0.107711	0.352541
			0.638145	1.09062	0.303321	0.612607			0.209867	0.61671	0.0886329	0.341081
			0.689242	1.08809	0.368961	0.605907			0.253626	0.577542	0.0929083	0.378707
	Fig 6E		si-NC+TGF-β	si-IGFBP3+TGF-β			si-NC+TGF-β	si-IGFBP3+TGF-β
		MMP1	169197	218918		KLF2	143032	163816
			163697	227484			151390	169302
			169667	207391			141443	166231
		β-actin	159394	118943		β-actin	193384	161369
			133667	132025			185131	163049
			156518	131592			173838	164739
			si-NC+TGF-β	si-IGFBP3+TGF-β			si-NC+TGF-β	si-IGFBP3+TGF-β
		MMP1 relative expression	1.0615	1.84053		KLF2 relative expression	0.739627	1.01516
			1.22466	1.72304			0.817745	1.03835
			1.08401	1.57602			0.813648	1.00906

## Sheet: Sheet2
			NCsi+TGF-β	siIGFBP3-657+TGFβ
		IGFBP3	143514	37132
		β-actin	209014	206358
		IGFBP3相对灰度	0.686624	0.17994
		α-SMA	40093	18749
		β-actin	234542	244044
		α-SMA相对灰度	0.170942	0.0768263
		Collagen-Ⅰ	308950	100223
		β-actin	399712	339428
		Collagen-Ⅰ相对灰度	0.772932	0.29527
		CTGF	88734	52901
		β-actin	342066	302040
		CTGF相对灰度	0.259406	0.175146
